# Supplementary material for: Diversity protects plant communities against generalist molluscan herbivores
Source: Ecol Evol. 2012 Aug 31;2(10):2460–73. doi: 10.1002/ece3.359 (PMC3492773; doi:10.1002/ece3.359)
Supplement: Supplementary file 3 [file ece30002-2460-SD3.txt]

Fabianetal. Diversityprotectsplantcommunitiesfrom herbivores- Appendix 1 
Diversity protects plant communities against generalist molluscan
herbivores 
 
Yvonne Fabian, Nadine Sandau, Odile T. Bruggisser, Patrik Kehrli, Alexandre Aebi, Rudolf P. 
Rohr, RussellE. Naisbitand Louis-Félix Bersier 
 
 
 
Appendix
 
TableS1. Wildflower species composition and cover. 
 
TableS2. Molluscabundancein relation to themeteorologicaldata. 
 
TableS3. Body mass analysis of thethreemostabundantmolluscspecies. 
 
FigureS1. Abundances of themolluscs A. lusitanicus, D. panormitanum,D. reticulatum and 
molluscegg abundancein themollusctreatments. 
  Fabianetal. Diversityprotectsplantcommunitiesfrom herbivores- Appendix 2 
Table S1) Wildflower species composition and cover. Internal = sown plants from the Swiss wildflower mixture. 
External=otherspecies thatwere found in the experimentalwildflowerstrips.Functionalgroups:TalH= tallherbs;
SmlH = smallherbs;Leg= legumes,SmlT = smalltreesandGrass= grasses.Thenumbersofplotstheplantoccurred
in and the mean cover (%) are given forthe years 2007, 2008 and 2009. Internal plant species in grey were not used in 
the fence experiments. All 24 internal plant species were sown in the conventional wildflower mixture plots.
 
Internal
or
External
Func-
tional 
group 
   Numberofplotsin    Meancoverin 
Plantspecies  2007 2008 2009  2007 2008 2009 
Achilleamillefolium L. Int TalH  96 120 113  3.4 6.8 4.4 
AgrostemmagithagoL. Int TalH  76 24 16  3.2 0.2 0.02 
AnthemistinctoriaL. Int TalH  83 100 98  4.0 6.4 6.4 
CentaureacyanusL. Int TalH  91 10 0  8.0 0.1 0 
CentaureajaceaL. Int TalH  99 118 116  6.6 9.8 14.4 
Cichorium intybusL. Int TalH  101 113 59  18.7 17.6 1.0 
DaucuscarotaL. Int TalH  107 121 79  9.6 6.8 1.1 
Dipsacusfullonum L. Int TalH  96 117 140  8.6 11.1 19.3 
Echium vulgareL. Int TalH  88 105 53  7.6 6.3 0.3 
Fagopyrum esculentum Moench Int SmlH  19 3 0  0.6 0 0 
Hypericum perforatum L. Int TalH  47 94 96  0.2 1.4 3.0 
Legusiaspeculum-veneris(L.) Chaix Int SmlH  10 0 0  0.04 0 0 
Leucanthemum vulgareLam. Int TalH  86 95 90  2.6 5.8 7.1 
MalvamoschataL. Int TalH  87 99 111  3.3 3.7 4.9 
MalvasylvestrisL. Int TalH  103 97 64  3.8 1.7 0.8 
MelilotusalbusMedik. Int Leg  20 24 20  0.1 0.05 0.8 
OnobrychisviciifoliaScop. Int Leg  11 10 7  0.09 0.06 0.02 
Origanum vulgareL. Int TalH  68 98 108  0.6 2.4 7.6 
PapaverrhoeasL. Int TalH  90 40 16  0.9 0.4 0.2 
PastinacasativaL. Int TalH  40 51 75  0.2 0.8 1.5 
Silenelatifolia Poir. Int TalH  90 117 108  1.8 3.4 2.2 
Tanacetum vulgareL. Int TalH  96 109 106  2.2 4.0 6.1 
Verbascum lychnitisL. Int TalH  45 65 90  0.5 1.2 1.9 
Verbascum thapsusL. Int TalH  77 91 61  2.0 1.6 0.5 
AcerpseudoplatanusL. Ext SmlT  1 5 6  0 0 0.001 
Aethusacynapium L. Ext TalH  21 23 0  0.07 0.2 0 
AgrostisstoloniferaL. Ext Grass  0 47 0  0 0.8 0 
AltheaofficinalisL. Ext TalH  1 0 3  0 0 0 
AmaranthuslividusL. Ext TalH  20 0 0  0.03 0 0 
AmaranthusretroflexusL. Ext TalH  99 10 0  0.6 0.007 0 
AnagallisarvensisL. Ext SmlH  71 35 10  0.3 0.2 0.003 
Aperaspica-venti(L.) P.Beauv. Ext Grass  9 1 68  0.007 0.05 1.9 
Arrhenatherum elatius(L.) P.Beauv. Ext Grass  2 8 43  0.009 0.1 2.6 
BoragoofficinalisL. Ext TalH  0 0 4  0 0 0 
Brassicasp.1 Ext TalH  1 0 0  0.001 0 0 
Brassicasp.2 Ext TalH  9 0 0  0.08 0 0 
BrassicanapusL. Ext TalH  33 1 0  0.4 0 0 
  Fabianetal. Diversityprotectsplantcommunitiesfrom herbivores- Appendix 3 
TableS1continued Internal
or
External
Func-
tional 
group 
   Numberofplotsin    Meancoverin 
Plantspecies  2007 2008 2009  2007 2008 2009 
Bromussp. Ext Grass  4 0 0  0.03 0 0 
Campanulapatula L. Ext TalH  0 1 0  0 0.02 0 
Capsellabursa-pastoris(L.) Medik. Ext SmlH  107 12 0  1.0 0.03 0 
CardaminepratensisL. Ext TalH  0 0 5  0.0 0 0.006 
Centaurium erythraea Rafn Ext SmlH  0 0 1  0 0 0 
Cerastium sp. Ext SmlH  22 22 5  0.1 0.1 0.0 
Chamomillasuaveolens Ext TalH  69 0 0  1.6 0 0 
Chaenorhinum minus(L.) Lange Ext SmlH  18 8 0  0.02 0.02 0 
Chamomillarecutita(L.) Rauschert Ext TalH  41 17 3  0.2 0.06 0.001 
Chenopodium album L. Ext TalH  106 23 8  1.1 0.7 0.05 
Chenopodium polyspermum L. Ext TalH  106 18 5  3.5 0.4 0.0 
Chenopodium sp. Ext TalH  26 23 13  0.08 2.5 0.1 
CircealutetianaL. Ext SmlH  22 33 41  0.3 0.5 1.5 
Cirsium arvense(L.) Scop. Ext TalH  0 0 1  0 0 0.001 
Cirsium vulgare(Savi) Ten. Ext TalH  0 0 3  0 0 0 
ClematisvitalbaL. Ext SmlH  0 0 1  0 0 0 
ConvolvulusarvensisL. Ext SmlH  5 13 16  0.003 0.1 0.1 
Conyzacanadensis(L.) Cronquist Ext TalH  0 29 54  0 0.3 1.2 
CornussanguineaL. Ext TalH  3 0 15  0 0 0.05 
Coronillasp. Ext Leg  0 0 1  0 0 0.006 
CrepisbiennisL. Ext TalH  1 3 1  0 0 0 
DactylisglomerataL. Ext Grass  11 27 75  0.04 0.3 1.9 
Deschampsiaflexuosa(L.) Trin. Ext Grass  0 0 3  0 0 0.1 
Digitariasanguinalis(L.) Scop. Ext Grass  2 3 0  0.0 0 0 
Echinochloacrus-galli(L.) P.Beauv. Ext Grass  119 71 27  6.0 1.7 0.03 
Elymusrepens(L.) Gould Ext Grass  7 51 95  0.05 1.5 5.9 
Epilobium hirsutum L. Ext TalH  0 0 3  0 0 0 
Epilobium sp.1 Ext TalH  21 100 93  0.01 0.8 3.4 
Epilobium sp.2 Ext TalH  0 0 91  0 0 3.5 
Equisetum arvenseL. Ext Grass  29 24 24  1.2 0.9 0.5 
Erigeronannuus(L.) Pers. Ext TalH  0 1 8  0 0 0 
EuphorbiaamygdaloidesL. Ext TalH  1 0 0  0 0 0 
EuphorbiaexiguaL. Ext SmlH  3 0 0  0.002 0 0 
EuphorbiahelioscopiaL. Ext TalH  6 10 4  0.01 0.02 0 
Euphorbiastricta L. Ext TalH  0 13 1  0 0.2 0 
Fallopiaconvolvulus(L.) A.Löwe Ext SmlH  2 33 8  0.002 0.1 0.007 
Festucasp. Ext Grass  0 2 10  0 0.001 0.2 
Filaginellauliginosa(L.) Opiz Ext SmlH  19 6 0  0.05 0.008 0 
Fragariasp. Ext SmlH  0 1 0  0 0 0 
Galinsogaciliata (Raf.) S.F.Blake Ext SmlH  16 3 0  0.09 0 0 
Galium album Miller Ext TalH  0 5 9  0 0.001 0.03 
Galium aparineL. Ext SmlH  25 14 15  0.1 0.04 0.02 
Geranium dissectum L. Ext SmlH  4 0 0  0.001 0 0 
Geranium rotundifolium L. Ext SmlH  3 11 9  0.009 0.05 0.01 
Geum urbanum L. Ext TalH  0 0 5  0 0 0 
  Fabianetal. Diversityprotectsplantcommunitiesfrom herbivores- Appendix 4 
TableS1continued Internal
or
External
Func-
tional 
group 
   Numberofplotsin    Meancoverin 
Plantspecies  2007 2008 2009  2007 2008 2009 
GlechomahederaceaL. Ext SmlH  3 6 7  0.001 0.001 0.1 
Grasssp.1 Ext Grass  0 4 0  0 0.2 0 
Grasssp.2 Ext Grass  9 0 0  0.1 0 0 
Grasssp.3 Ext Grass  5 0 0  0.0 0 0 
Grasssp.4 Ext Grass  2 0 0  0.002 0 0 
GypsophilamuralisL. Ext SmlH  2 0 0  0 0 0.0 
HelianthusannuusL. Ext TalH  11 0 0  0.1 0 0 
HolcuslanatusL. Ext Grass  3 17 58  0.01 0.2 1.6 
HypochoerisradicataL. Ext TalH  0 0 2  0 0 0.02 
Juglansregia L. Ext SmlT  5 20 25  0.001 0.01 0.08 
JuncusbufoniusL. Ext Grass  19 4 5  0.1 0.03 0.0 
Juncussp. Ext Grass  2 4 4  0.002 0.03 0.02 
Kickxiaelatine (L.) Dumort. Ext SmlH  25 2 0  1 0.006 0 
Kickxiaspuria(L.) Dumort. Ext SmlH  18 13 7  0.04 0.2 0.04 
LactucaserriolaL. Ext TalH  0 11 7  0 0.4 0.4 
Lamiaceae Ext SmlH  1 0 0  0 0 0 
Lamium amplexicauleL. Ext SmlH  0 2 2  0 0.001 0 
Lamium purpureum L. Ext SmlH  18 17 6  0.009 0.005 0 
LinariavulgarisL. Ext SmlH  11 17 22  0.02 0.1 0.6 
Lolium perenneL. Ext Grass  18 71 67  0.3 0.9 2.5 
LotuscorniculatusL. Ext Leg  23 10 16  0.2 0.001 0.01 
Lythrum salicariaL. Ext TalH  0 0 5  0 0.0 0 
MalvaneglectaWallroth Ext TalH  2 0 0  0.008 0 0 
MedicagolupulinaL. Ext Leg  3 5 2  0.0 0.001 0.001 
MedicagosativaL. Ext Leg  0 1 2  0.0 0 0 
MenthaarvensisL. Ext SmlH  0 3 3  0 0.06 0.05 
MercurialisannuaL. Ext TalH  26 12 5  0.3 0.02 0.04 
Myosotisarvensis(L.) Hill Ext SmlH  13 10 8  0.008 0.003 0.007 
OenotherabiennisL. Ext TalH  0 1 1  0 0 0 
Orobanchesp. Ext SmlH  0 3 2  0 0 0.001 
OxalisstrictaL. Ext SmlH  20 34 12  0.06 0.1 0.2 
PhaceliatanacetifoliaBenth. Ext TalH  2 0 0  0.008 0 0 
Phleum pratenseagg. Ext Grass  6 12 17  0.01 0.05 0.3 
Phragmitesaustralis(Cav.) Trin.  Ext Grass  0 0 1  0 0 0 
PlantagolanceolataL. Ext SmlH  15 25 22  0.08 0.2 0.3 
PlantagomajorL. Ext SmlH  101 111 37  1.5 1.4 0.3 
PoaannuaL. Ext Grass  91 27 3  1.8 0.5 0.05 
Polygonum aviculareL. Ext SmlH  27 42 9  0.2 1.1 0.02 
Polygonum miteSchrank Ext TalH  33 26 6  0.4 0.1 0.001 
Polygonum sp. Ext TalH  36 5 0  0.6 0.001 0 
PopulusalbaL. Ext SmlT  0 0 3  0 0 0 
PortulacaoleraceaL. Ext SmlT  2 0 0  0.002 0 0 
PotentillareptansL. Ext SmlH  2 4 6  0 0.006 0.007 
PrunellavulgarisL. Ext SmlH  0 4 1  0 0 0 
RanunculusrepensL. Ext SmlH  5 22 17  0.07 0.3 0.08 
  Fabianetal. Diversityprotectsplantcommunitiesfrom herbivores- Appendix 5 
TableS1continued Internal
or
External
Func-
tional 
group 
   Numberofplotsin    Meancoverin 
Plantspecies  2007 2008 2009  2007 2008 2009 
Rubussp. Ext SmlH  10 7 11  0.07 0 1.0 
RumexobtusifoliusL. Ext TalH  68 65 77  1.1 0.7 1.3 
Rumexsp. Ext TalH  4 0 0  0.0 0 0 
Sagina apetala Ard. Ext SmlH  1 1 0  0.0 0 0 
Salixalba L. Ext SmlT  2 8 26  0 0.007 0.007 
Salixcaprea L. Ext SmlT  0 1 4  0 0 0.0 
Scrophularia nodosa L. Ext TalH  2 1 6  0 0 0.001 
Senecio vulgarisL. Ext TalH  25 19 0  0.06 0.001 0 
Setaria pumila (Poir.) Schult. Ext Grass  36 46 25  0.8 0.7 0.4 
Sinapisalba L. Ext TalH  0 1 0  0 0 0 
Solanum nigrum L. Ext SmlH  46 9 1  0.4 0 0 
Solidago canadensis L. Ext TalH  0 0 2  0 0 0 
SonchusarvensisL. Ext TalH  80 69 0  0.5 0.9 0 
Sonchusasper(L.) Hill Ext TalH  0 15 35  0 0.09 0.2 
SonchusoleraceusL. Ext TalH  12 10 2  0.03 0.03 0 
Stellaria media (L.) Vill. Ext SmlH  104 60 17  2.3 0.7 0.02 
Taraxacum officinaleWigg Ext SmlH  66 67 51  2.4 1.1 1.2 
Taraxacum sp.  Ext SmlH  1 0 1  0.03 0 0 
ThlaspiarvenseL. Ext SmlH  4 0 0  0.009 0 0 
Trifolium arvenseL. Ext Leg  1 0 0  0 0 0 
Trifolium campestreSchreb. Ext Leg  2 0 0  0.009 0 0 
Trifolium pratenseL. Ext Leg  19 28 11  0.1 0.5 0.03 
Trifolium repensL. Ext Leg  72 60 36  1.2 0.8 0.3 
Trifolium sp.1 Ext Leg  2 0 0  0.0 0 0 
Trifolium sp.2 Ext Leg  1 0 1  0.0 0 0.006 
Tripleurospermum inodorum L. Ext TalH  4 0 4  0.02 0 0.03 
Triticum sp. Ext Grass  9 18 12  0.03 0.03 0 
UrticadioicaL. Ext TalH  1 5 5  0 0 0 
VeronicavernaL. Ext SmlH  5 0 0  0.003 0 0 
VerbenaofficinalisL. Ext TalH  0 5 14  0 0.006 0.03 
VeronicapersicaPoir. Ext SmlH  94 58 37  2.3 0.2 0.05 
VeronicaserpyllifoliaL. Ext SmlH  4 4 1  0 0.007 0 
Viciahirsuta(L.) Gray Ext Leg  6 5 5  0.009 0 0.01 
ViciasativaL. Ext Leg  7 0 2  0.01 0 0 
ViolaarvensisMurray Ext SmlH  17 18 6  0.1 0.02 0.001 
 Fabianetal. Diversityprotectsplantcommunitiesfrom herbivores- Appendix 6 
Table S2) Mollusc abundance in relation to the meteorological data. Parameters of Generalized 
linear mixed effectmodels with acorrelation structurebetween sessions and the traps within the
wildflower strips. Significancelevels at:. P < 0.1, * P < 0.05, ** P < 0.01 and *** P < 0.001 
 Air temperature
(°C) 
Optimumair 
temperature(°C)2 
Air humidity 
(%) 
Optimumair 
humidity (%)2 
Molluscs -0.329   0.000 1.274 ** -1.466 *** 
Arion lusitanicus -0.199   0.355 0.471 . -0.414 . 
Deroceras reticulatum -0.277 -0.091 0.857 * -1.008 ** 
Deroceras panomitanum -0.034   0.026 0.024 -0.025 
 Fabianetal. Diversityprotectsplantcommunitiesfrom herbivores- Appendix 7 
TableS3) Body mass analysis of thethreemostabundantmolluscspecies 
 
Linear mixed-effects modelfitby maximumlikelihood for  slug bodymass 
       
Fixed effects:       
treatment+ plantspecies richness + effectivenumber of species + biomass + 
veg. height+ year + season   
       
Data: Arion lusitanicus       
       
Randomeffects:  Formula:~1 |wildflower strip   
  Intercept Residuals   
 s.d.: 3.71 9.75   
       
Fixed effects: Value Std.Error DF t-value p-value  
Intercept 26.83 4.97 211 5.40 0.000  
25 mmfence 1.06 1.45 211 0.73 0.467  
8 mmfence -1.86 2.01 211 -0.93 0.356  
Plantspecies richness 1.10 0.75 211 1.47 0.143  
Effectivenumber of species -0.67 0.92 211 -0.73 0.468  
PlantBiomass 3.44 1.03 211 3.33 0.001 ** 
Vegetation height -0.19 0.87 211 -0.22 0.826  
Year 2008 -3.01 5.06 211 -0.59 0.553  
Year 2009 -8.12 4.83 211 -1.68 0.094 . 
Season spring -11.43 1.81 211 -6.33 <0.001 *** 
       
Standardized Within-Group Residuals:     
 Min Q1 Med Q3 Max  
 -2.60 -0.49 -0.12 0.35 5.57  
       
Number of Observations:232      
Number of Groups:12       
       
 
  Fabianetal. Diversityprotectsplantcommunitiesfrom herbivores- Appendix 8 
TableS3 continued 
 Data: Deroceras reticulatum       
        
Randomeffects:  Formula:~1 |wildflower strip    
  Intercept Residuals    
 s.d.: 0.19 0.84     
        
Fixed effects: Value Std.Error DF t-value p-value   
(Intercept) 1.61 0.18 245 9.12 0.000   
25 mmfence -0.12 0.13 245 -0.93 0.352   
8 mmfence 0.00 0.14 245 0.01 0.992   
Plantspecies richness 0.03 0.07 245 0.42 0.678   
Effectivenumber of species 0.01 0.07 245 0.16 0.876   
Plantbiomass 0.03 0.09 245 0.32 0.746   
Vegetation height -0.08 0.08 245 -1.02 0.308   
Year2008 -0.77 0.22 245 -3.53 0.001 **  
Year 2009 -0.40 0.20 245 -1.99 0.048 *  
Season spring 0.00 0.18 245 -0.03 0.980   
        
Standardized Within-Group Residuals:      
 Min Q1 Med Q3 Max   
 -1.62 -0.57 -0.11 0.33 6.70   
        
Number of Observations:266       
Number of Groups:12        
        
 Data: Deroceras panormitanum       
        
Randomeffects:   Formula:~1 |wildflower strip    
  Intercept Residuals    
 s.d.: 0.12 0.45     
        
Fixed effects: Value Std.Error DF t-value p-value   
(Intercept) 0.68 0.14 137 4.70 0.000   
25 mmfence 0.03 0.09 137 0.39 0.701   
8 mmfence -0.14 0.10 137 -1.32 0.188   
Plantspecies richness -0.03 0.05 137 -0.63 0.533   
Effectivenumber of species 0.03 0.04 137 0.66 0.509   
Plantbiomass -0.04 0.06 137 -0.66 0.510   
Vegetation height 0.03 0.06 137 0.56 0.579   
Year 2008 -0.28 0.17 137 -1.69 0.094 .  
Year 2009 0.23 0.15 137 1.52 0.131   
Season spring -0.31 0.19 137 -1.62 0.107   
        
Standardized Within-Group Residuals:      
 Min Q1 Med Q3 Max   
 -1.86 -0.64 -0.09 0.371 4.80   
        
Number of Observations:158       
Number of Groups:12        Fabianetal. Diversityprotectsplantcommunitiesfrom herbivores- Appendix 9 
A. lusitanicus D. panormitanum D. reticulatum Mollusc eggs
0
1
2
3
4
5
6
0
1
2
3
4
5
6
0
1
2
3
4
5
6
2007
2008
2009
Mo
llu
sc
ab
un
dan
ce
A A A A A A
A A
A B
A AA BA B
A B A B A A
A B
a) b) c) d)
e) f) g) h)
i) j) k) l)
 
 
Figure S1) Abundances of the molluscs A. lusitanicus, D. panormitanum, D. reticulatum and 
mollusc egg abundance (left to right) in 2007, 2008 and 2009 (top to bottom) in the mollusc
treatments (- whiteand + grey). Thetwelvegraphs a) - l) show logarithmicmeans (of two seasons 
and twelve wildflower strips) of slug abundances for each of the three species and the mollusc
eggs. Different letters A-B show significantly different slug abundances (P < 0.05) within one
species, between themollusctreatments in thecorresponding year analysed by linear mixed effect
models. Thebox plots representthemedian, theupper and lower borders of theboxes 25 and 75 
quartiles and lines givethemaximumand minimum. Dots indicateabundances thatareconsidered 
as outliers. 
 
